# Supplementary material for: Diversity and Function of Wolf Spider Gut Microbiota Revealed by Shotgun Metagenomics
Source: Front Microbiol. 2021 Dec 17;12:758794. doi: 10.3389/fmicb.2021.758794 (PMC8718803; doi:10.3389/fmicb.2021.758794)
Supplement: Supplementary file 1 [file Table_1.XLSX]

## Sheet: Sheet1
#Organism Name	Organism Groups	Strain	BioSample	BioProject	Assembly	Level	Size(Mb)	GC%	Replicons	WGS	Scaffolds	CDS	Release Date	GenBank FTP	RefSeq FTP
Anoxybacillus flavithermus NBRC 109594	Bacteria;Terrabacteria group;Firmicutes	NBRC 109594	SAMD00036730	PRJDB1085	GCA_000367505.1	Contig	2.77262	41.7		BARH01	90	2768	2013-04-12T00:00:00Z	ftp://ftp.ncbi.nlm.nih.gov/genomes/all/GCA/000/367/505/GCA_000367505.1_ASM36750v1	ftp://ftp.ncbi.nlm.nih.gov/genomes/all/GCF/000/367/505/GCF_000367505.1_ASM36750v1
Anoxybacillus flavithermus	Bacteria;Terrabacteria group;Firmicutes	KU2-6_11	SAMN07831762	PRJNA415688	GCA_002742685.1	Contig	2.6463	41.5		PEDM01	74	2681	2017-11-03T00:00:00Z	ftp://ftp.ncbi.nlm.nih.gov/genomes/all/GCA/002/742/685/GCA_002742685.1_ASM274268v1	ftp://ftp.ncbi.nlm.nih.gov/genomes/all/GCF/002/742/685/GCF_002742685.1_ASM274268v1
Anoxybacillus flavithermus	Bacteria;Terrabacteria group;Firmicutes	WS5495	SAMN14918601	PRJNA632736	GCA_014890145.1	Contig	2.63112	41.7		JABJVJ01	146	2550	2020-10-13T00:00:00Z	ftp://ftp.ncbi.nlm.nih.gov/genomes/all/GCA/014/890/145/GCA_014890145.1_ASM1489014v1	ftp://ftp.ncbi.nlm.nih.gov/genomes/all/GCF/014/890/145/GCF_014890145.1_ASM1489014v1
Anoxybacillus flavithermus	Bacteria;Terrabacteria group;Firmicutes	WS5281	SAMN14918584	PRJNA632736	GCA_014890515.1	Contig	2.79232	41.6		JABJUS01	149	2695	2020-10-13T00:00:00Z	ftp://ftp.ncbi.nlm.nih.gov/genomes/all/GCA/014/890/515/GCA_014890515.1_ASM1489051v1	ftp://ftp.ncbi.nlm.nih.gov/genomes/all/GCF/014/890/515/GCF_014890515.1_ASM1489051v1
Anoxybacillus flavithermus	Bacteria;Terrabacteria group;Firmicutes	WS5497	SAMN14918603	PRJNA632736	GCA_014890115.1	Contig	2.67838	41.7		JABJVL01	185	2613	2020-10-13T00:00:00Z	ftp://ftp.ncbi.nlm.nih.gov/genomes/all/GCA/014/890/115/GCA_014890115.1_ASM1489011v1	ftp://ftp.ncbi.nlm.nih.gov/genomes/all/GCF/014/890/115/GCF_014890115.1_ASM1489011v1
Anoxybacillus flavithermus	Bacteria;Terrabacteria group;Firmicutes	WS5494	SAMN14918600	PRJNA632736	GCA_014890155.1	Contig	2.65599	41.7		JABJVI01	158	2570	2020-10-13T00:00:00Z	ftp://ftp.ncbi.nlm.nih.gov/genomes/all/GCA/014/890/155/GCA_014890155.1_ASM1489015v1	ftp://ftp.ncbi.nlm.nih.gov/genomes/all/GCF/014/890/155/GCF_014890155.1_ASM1489015v1
Anoxybacillus flavithermus	Bacteria;Terrabacteria group;Firmicutes	WS5448	SAMN14918594	PRJNA632736	GCA_014890275.1	Contig	2.64826	41.7		JABJVC01	185	2515	2020-10-13T00:00:00Z	ftp://ftp.ncbi.nlm.nih.gov/genomes/all/GCA/014/890/275/GCA_014890275.1_ASM1489027v1	ftp://ftp.ncbi.nlm.nih.gov/genomes/all/GCF/014/890/275/GCF_014890275.1_ASM1489027v1
Anoxybacillus flavithermus	Bacteria;Terrabacteria group;Firmicutes	WS5364	SAMN14918592	PRJNA632736	GCA_014890345.1	Contig	2.61966	41.7		JABJVA01	159	2514	2020-10-13T00:00:00Z	ftp://ftp.ncbi.nlm.nih.gov/genomes/all/GCA/014/890/345/GCA_014890345.1_ASM1489034v1	ftp://ftp.ncbi.nlm.nih.gov/genomes/all/GCF/014/890/345/GCF_014890345.1_ASM1489034v1
Anoxybacillus flavithermus	Bacteria;Terrabacteria group;Firmicutes	WS5496	SAMN14918602	PRJNA632736	GCA_014890135.1	Contig	2.66167	41.7		JABJVK01	164	2580	2020-10-13T00:00:00Z	ftp://ftp.ncbi.nlm.nih.gov/genomes/all/GCA/014/890/135/GCA_014890135.1_ASM1489013v1	ftp://ftp.ncbi.nlm.nih.gov/genomes/all/GCF/014/890/135/GCF_014890135.1_ASM1489013v1
Anoxybacillus flavithermus	Bacteria;Terrabacteria group;Firmicutes	WS5284	SAMN14918591	PRJNA632736	GCA_014890335.1	Contig	2.72397	41.6		JABJUZ01	177	2576	2020-10-13T00:00:00Z	ftp://ftp.ncbi.nlm.nih.gov/genomes/all/GCA/014/890/335/GCA_014890335.1_ASM1489033v1	ftp://ftp.ncbi.nlm.nih.gov/genomes/all/GCF/014/890/335/GCF_014890335.1_ASM1489033v1
Anoxybacillus flavithermus	Bacteria;Terrabacteria group;Firmicutes	WS5449	SAMN14918595	PRJNA632736	GCA_014890265.1	Contig	2.64901	41.7		JABJVD01	185	2509	2020-10-13T00:00:00Z	ftp://ftp.ncbi.nlm.nih.gov/genomes/all/GCA/014/890/265/GCA_014890265.1_ASM1489026v1	ftp://ftp.ncbi.nlm.nih.gov/genomes/all/GCF/014/890/265/GCF_014890265.1_ASM1489026v1
Anoxybacillus flavithermus	Bacteria;Terrabacteria group;Firmicutes	WS5285	SAMN14918585	PRJNA632736	GCA_014890455.1	Contig	2.67064	41.6		JABJUT01	220	2513	2020-10-13T00:00:00Z	ftp://ftp.ncbi.nlm.nih.gov/genomes/all/GCA/014/890/455/GCA_014890455.1_ASM1489045v1	ftp://ftp.ncbi.nlm.nih.gov/genomes/all/GCF/014/890/455/GCF_014890455.1_ASM1489045v1
Anoxybacillus flavithermus	Bacteria;Terrabacteria group;Firmicutes	WS5286	SAMN14918586	PRJNA632736	GCA_014890435.1	Contig	2.65955	41.7		JABJUU01	182	2523	2020-10-13T00:00:00Z	ftp://ftp.ncbi.nlm.nih.gov/genomes/all/GCA/014/890/435/GCA_014890435.1_ASM1489043v1	ftp://ftp.ncbi.nlm.nih.gov/genomes/all/GCF/014/890/435/GCF_014890435.1_ASM1489043v1
Anoxybacillus flavithermus	Bacteria;Terrabacteria group;Firmicutes	AF14	SAMN04530316	PRJNA314192	GCA_001651525.1	Scaffold	2.56272	41.8		LUFB01	180	2595	2016-05-25T00:00:00Z	ftp://ftp.ncbi.nlm.nih.gov/genomes/all/GCA/001/651/525/GCA_001651525.1_ASM165152v1	ftp://ftp.ncbi.nlm.nih.gov/genomes/all/GCF/001/651/525/GCF_001651525.1_ASM165152v1
Anoxybacillus flavithermus	Bacteria;Terrabacteria group;Firmicutes	WS5446	SAMN14918593	PRJNA632736	GCA_014890315.1	Contig	2.69713	41.6		JABJVB01	173	2580	2020-10-13T00:00:00Z	ftp://ftp.ncbi.nlm.nih.gov/genomes/all/GCA/014/890/315/GCA_014890315.1_ASM1489031v1	ftp://ftp.ncbi.nlm.nih.gov/genomes/all/GCF/014/890/315/GCF_014890315.1_ASM1489031v1
Anoxybacillus flavithermus	Bacteria;Terrabacteria group;Firmicutes	AF16	SAMN04532071	PRJNA314192	GCA_001651545.1	Scaffold	2.64888	41.1		LUCQ01	187	2740	2016-05-25T00:00:00Z	ftp://ftp.ncbi.nlm.nih.gov/genomes/all/GCA/001/651/545/GCA_001651545.1_ASM165154v1	ftp://ftp.ncbi.nlm.nih.gov/genomes/all/GCF/001/651/545/GCF_001651545.1_ASM165154v1
Anoxybacillus flavithermus	Bacteria;Terrabacteria group;Firmicutes	WS5490	SAMN14918596	PRJNA632736	GCA_014890255.1	Contig	2.76379	41.5		JABJVE01	202	2644	2020-10-13T00:00:00Z	ftp://ftp.ncbi.nlm.nih.gov/genomes/all/GCA/014/890/255/GCA_014890255.1_ASM1489025v1	ftp://ftp.ncbi.nlm.nih.gov/genomes/all/GCF/014/890/255/GCF_014890255.1_ASM1489025v1
Anoxybacillus flavithermus	Bacteria;Terrabacteria group;Firmicutes	WS5491	SAMN14918597	PRJNA632736	GCA_014890235.1	Contig	2.75114	41.5		JABJVF01	193	2646	2020-10-13T00:00:00Z	ftp://ftp.ncbi.nlm.nih.gov/genomes/all/GCA/014/890/235/GCA_014890235.1_ASM1489023v1	ftp://ftp.ncbi.nlm.nih.gov/genomes/all/GCF/014/890/235/GCF_014890235.1_ASM1489023v1
Anoxybacillus flavithermus	Bacteria;Terrabacteria group;Firmicutes	WS5292	SAMN14918590	PRJNA632736	GCA_014890375.1	Contig	2.66047	41.7		JABJUY01	176	2542	2020-10-13T00:00:00Z	ftp://ftp.ncbi.nlm.nih.gov/genomes/all/GCA/014/890/375/GCA_014890375.1_ASM1489037v1	ftp://ftp.ncbi.nlm.nih.gov/genomes/all/GCF/014/890/375/GCF_014890375.1_ASM1489037v1
Anoxybacillus flavithermus	Bacteria;Terrabacteria group;Firmicutes	WS5279	SAMN14918583	PRJNA632736	GCA_014890475.1	Contig	2.66513	41.6		JABJUR01	175	2530	2020-10-13T00:00:00Z	ftp://ftp.ncbi.nlm.nih.gov/genomes/all/GCA/014/890/475/GCA_014890475.1_ASM1489047v1	ftp://ftp.ncbi.nlm.nih.gov/genomes/all/GCF/014/890/475/GCF_014890475.1_ASM1489047v1
Anoxybacillus flavithermus	Bacteria;Terrabacteria group;Firmicutes	FHS-PPAM212	SAMN10262516	PRJNA497637	GCA_004025305.1	Contig	2.64507	41.6		SBBW01	272	2568	2019-01-15T00:00:00Z	ftp://ftp.ncbi.nlm.nih.gov/genomes/all/GCA/004/025/305/GCA_004025305.1_ASM402530v1	ftp://ftp.ncbi.nlm.nih.gov/genomes/all/GCF/004/025/305/GCF_004025305.1_ASM402530v1
Anoxybacillus flavithermus	Bacteria;Terrabacteria group;Firmicutes	WS5493	SAMN14918599	PRJNA632736	GCA_014890185.1	Contig	2.81139	41.5		JABJVH01	231	2720	2020-10-13T00:00:00Z	ftp://ftp.ncbi.nlm.nih.gov/genomes/all/GCA/014/890/185/GCA_014890185.1_ASM1489018v1	ftp://ftp.ncbi.nlm.nih.gov/genomes/all/GCF/014/890/185/GCF_014890185.1_ASM1489018v1
Anoxybacillus flavithermus	Bacteria;Terrabacteria group;Firmicutes	WS5492	SAMN14918598	PRJNA632736	GCA_014890215.1	Contig	2.71322	41.5		JABJVG01	226	2610	2020-10-13T00:00:00Z	ftp://ftp.ncbi.nlm.nih.gov/genomes/all/GCA/014/890/215/GCA_014890215.1_ASM1489021v1	ftp://ftp.ncbi.nlm.nih.gov/genomes/all/GCF/014/890/215/GCF_014890215.1_ASM1489021v1
Anoxybacillus flavithermus	Bacteria;Terrabacteria group;Firmicutes	WS5287	SAMN14918587	PRJNA632736	GCA_014890465.1	Contig	2.91229	41.1		JABJUV01	246	2807	2020-10-13T00:00:00Z	ftp://ftp.ncbi.nlm.nih.gov/genomes/all/GCA/014/890/465/GCA_014890465.1_ASM1489046v1	ftp://ftp.ncbi.nlm.nih.gov/genomes/all/GCF/014/890/465/GCF_014890465.1_ASM1489046v1
Anoxybacillus flavithermus	Bacteria;Terrabacteria group;Firmicutes	WS5290	SAMN14918588	PRJNA632736	GCA_014890385.1	Contig	2.66665	41.7		JABJUW01	204	2540	2020-10-13T00:00:00Z	ftp://ftp.ncbi.nlm.nih.gov/genomes/all/GCA/014/890/385/GCA_014890385.1_ASM1489038v1	ftp://ftp.ncbi.nlm.nih.gov/genomes/all/GCF/014/890/385/GCF_014890385.1_ASM1489038v1
Anoxybacillus flavithermus AK1	Bacteria;Terrabacteria group;Firmicutes	AK1	SAMN02470127	PRJNA190633	GCA_000353425.1	Contig	2.63066	42.7		APCD01	50	2638	2013-04-04T00:00:00Z	ftp://ftp.ncbi.nlm.nih.gov/genomes/all/GCA/000/353/425/GCA_000353425.1_Anoxybacillus_flavithermus_AK1	ftp://ftp.ncbi.nlm.nih.gov/genomes/all/GCF/000/353/425/GCF_000353425.1_Anoxybacillus_flavithermus_AK1
Anoxybacillus flavithermus TNO-09.006	Bacteria;Terrabacteria group;Firmicutes	TNO-09.006	SAMN02471214	PRJNA169174	GCA_000327465.1	Scaffold	2.65842	41.8		AMCM01	1	2513	2012-12-20T00:00:00Z	ftp://ftp.ncbi.nlm.nih.gov/genomes/all/GCA/000/327/465/GCA_000327465.1_Anoxybacillus_flavithermus_TNO-09.006_v1	ftp://ftp.ncbi.nlm.nih.gov/genomes/all/GCF/000/327/465/GCF_000327465.1_Anoxybacillus_flavithermus_TNO-09.006_v1
Anoxybacillus flavithermus subsp. yunnanensis str. E13	Bacteria;Terrabacteria group;Firmicutes	E13	SAMN02298030	PRJNA213809	GCA_000753835.1	Scaffold	2.83839	41.6		AVGH01	24	0	2014-09-10T00:00:00Z	ftp://ftp.ncbi.nlm.nih.gov/genomes/all/GCA/000/753/835/GCA_000753835.1_ASM75383v1	ftp://ftp.ncbi.nlm.nih.gov/genomes/all/GCF/000/753/835/GCF_000753835.1_ASM75383v1
Vulcaniibacterium thermophilum	Bacteria;Proteobacteria;Gammaproteobacteria	KCTC 32020	SAMN12394969	PRJNA557327	GCA_007923255.1	Scaffold	3.07556	71.3		VOHJ01	80	2818	2019-08-09T00:00:00Z	ftp://ftp.ncbi.nlm.nih.gov/genomes/all/GCA/007/923/255/GCA_007923255.1_ASM792325v1	ftp://ftp.ncbi.nlm.nih.gov/genomes/all/GCF/007/923/255/GCF_007923255.1_ASM792325v1
Vulcaniibacterium thermophilum	Bacteria;Proteobacteria;Gammaproteobacteria	KCTC 32020	SAMD00245620	PRJDB10508	GCA_014656335.1	Scaffold	3.06279	71.3		BNCF01	39	2770	2020-09-11T00:00:00Z	ftp://ftp.ncbi.nlm.nih.gov/genomes/all/GCA/014/656/335/GCA_014656335.1_ASM1465633v1	ftp://ftp.ncbi.nlm.nih.gov/genomes/all/GCF/014/656/335/GCF_014656335.1_ASM1465633v1
Candidatus Neptunochlamydia vexilliferae	Bacteria; chlamydiae group;Simkaniaceae	K9	SAMN10089290	PRJNA491811	GCA_015356785.1	Contig	2.24042	45.5			128	1835	2020-11-13T00:00:00Z	https://ftp.ncbi.nlm.nih.gov/genomes/all/GCF/015/356/785/GCF_015356785.1_ASM1535678v1/GCF_015356785.1_ASM1535678v1_genomic.fna.gz	https://www.ncbi.nlm.nih.gov/nuccore/1931710424
